# Supplementary material for: Adjuvant PD-1 and PD-L1 Inhibitors and Relapse-Free Survival in Cancer Patients: The MOUSEION-04 Study
Source: Cancers (Basel). 2022 Aug 26;14(17):4142. doi: 10.3390/cancers14174142 (PMC9455029; doi:10.3390/cancers14174142)
Supplement: Supplementary file 1 [file cancers-14-04142-s001.zip]

Archive with 1 entries (1 files):
- cancers-1839044-supplementary.pdf
